# Supplementary material for: Definition of the Acceptor Substrate Binding Specificity in Plant Xyloglucan Endotransglycosylases Using Computational Chemistry
Source: Int J Mol Sci. 2022 Oct 5;23(19):11838. doi: 10.3390/ijms231911838 (PMC9569819; doi:10.3390/ijms231911838)
Supplement: Supplementary file 1 [file ijms-23-11838-s001.zip]

Archive with 2 entries (2 files):
- ijms-1895022-supplementary.mp4
- ijms-1895022-supplementary.pdf
